# Supplementary material for: Ultrasensitive and Rapid Visual Detection of Escherichia coli O157:H7 Based on RAA-CRISPR/Cas12a System
Source: Biosensors (Basel). 2023 Jun 16;13(6):659. doi: 10.3390/bios13060659 (PMC10295930; doi:10.3390/bios13060659)
Supplement: Supplementary file 1 [file biosensors-13-00659-s001.zip]

Archive with 1 entries (1 files):
- biosensors-2417211-supplementary.pdf
